# Supplementary material for: Dataset on FAEE synthesized from oil blends via a derived submerged fermented Theobroma cacao pod husk: Application of hybrid design optimizer
Source: Data Brief. 2022 Jun 9;43:108349. doi: 10.1016/j.dib.2022.108349 (PMC9214796; doi:10.1016/j.dib.2022.108349)
Supplement: Supplementary file 1 [file mmc1.zip]

Archive with 1 entries (1 files):
- Data File.csv
